# Supplementary material for: Positional Information Is Reprogrammed in Blastema Cells of the Regenerating Limb of the Axolotl (Ambystoma mexicanum)
Source: PLoS One. 2013 Sep 27;8(9):e77064. doi: 10.1371/journal.pone.0077064 (PMC3785456; doi:10.1371/journal.pone.0077064)
Supplement: Table S1 — A detailed breakdown of the morphology of ectopic cartilage growths from tissue grafts into a lateral wound. (XLSX) [file pone.0077064.s005.xlsx]

## Sheet: Sheet1
			Phenotypes
Tissue graft	Total Samples	Samples analyzed	No cartilage	Single element	Multiple elements symetrical	Multiple elements with asymentry	Total ectopic cartilage**	Distally tapered
Posteror Skin	11*	9	2 (22%)	0	1 (11%)	6 (67%)	7 (78%)	6
Early Blatema	31	30	25 (83%)	3 (10%)	2 (7%)	0	5 (17%)	4
Denervated Early Blastema	15	14	5 (36%)	6 (43%)	3 (21%)	0	9 (64%)	6
Apical-Late Blastema	23	17	14 (82%)	2 (12%)	1 (6%)	0	3 (18%)	2
Denervated Apical-Late	14	9	3 (33%)	5 (56%)	1 (11%)	0	6 (67%)	4
Basal-Late	12	8	1 (13%)	2 (25%)	1 (13%)	4 (50%)	7 (88%)	5
Grafts that could not be visualized within 3 weeks post-surgery were not assayed for ectopic cartilage and excluded from analysis .
*Two samples were not counted because the animals died prior to tissue harvest. One sample had a large asymetrical growth by week 5, and broke off before cartilage analysis could be performed.
** Total ectopic cartilage was calculated by combining the number of lateral wounds that formed a single element, multiple element/symetrical, and multiple elements/asymetrical.
